# Supplementary material for: Macrocheles kekensis sp. n., a new macrochelid mite associated with a centoniin beetle from Hungary (Acari, Mesostigmata)
Source: Zookeys. 2018 Jun 19;(768):97–104. doi: 10.3897/zookeys.768.24460 (PMC6019435; doi:10.3897/zookeys.768.24460)
Supplement: XML Treatment for Macrocheles kekensis [file zookeys.768.24460-treatment1.xml]

<!DOCTYPE tp:taxon-treatment
  PUBLIC "-//TaxonX//DTD Taxonomic Treatment Publishing DTD v0 20100105//EN" "tax-treatment-NSO.dtd">
<tp:taxon-treatment xmlns:tp="http://www.plazi.org/taxpub"><tp:treatment-meta><kwd-group><label>Taxon classification</label><kwd><named-content xmlns:xlink="http://www.w3.org/1999/xlink" content-type="kingdom">Animalia</named-content></kwd><kwd><named-content xmlns:xlink="http://www.w3.org/1999/xlink" content-type="order">Mesostigmata</named-content></kwd><kwd><named-content xmlns:xlink="http://www.w3.org/1999/xlink" content-type="family">Macrochelidae</named-content></kwd></kwd-group><mixed-citation publication-type="journal"><person-group><name><surname>Kontschán</surname><given-names>Jenő</given-names></name></person-group><article-title>
          <italic><tp:taxon-name><tp:taxon-name-part taxon-name-part-type="genus" reg="Macrocheles">Macrocheles</tp:taxon-name-part> <tp:taxon-name-part taxon-name-part-type="species" reg="kekensis">kekensis</tp:taxon-name-part></tp:taxon-name></italic> sp. n., a new macrochelid mite associated with a centoniin beetle from Hungary (<tp:taxon-name><tp:taxon-name-part taxon-name-part-type="subclass">Acari</tp:taxon-name-part></tp:taxon-name>, <tp:taxon-name><tp:taxon-name-part taxon-name-part-type="order">Mesostigmata</tp:taxon-name-part></tp:taxon-name>)</article-title><source>Zookeys</source><day>19</day><month>6</month><year>2018</year><volume>2018</volume><issue>768</issue><fpage>97</fpage><lpage>104</lpage><pub-id pub-id-type="doi">10.3897/zookeys.768.24460</pub-id></mixed-citation></tp:treatment-meta><tp:nomenclature><tp:taxon-name>
                <tp:taxon-name-part taxon-name-part-type="genus" reg="Macrocheles">Macrocheles</tp:taxon-name-part>
                <tp:taxon-name-part taxon-name-part-type="species" reg="kekensis">kekensis</tp:taxon-name-part>
                <object-id xmlns:xlink="http://www.w3.org/1999/xlink" content-type="zoobank" xlink:type="simple">http://zoobank.org/7E437D0D-B6D5-4530-9388-1C2AE23D955B</object-id>
              </tp:taxon-name><tp:taxon-status xmlns:xlink="http://www.w3.org/1999/xlink" xlink:type="simple">sp. n.</tp:taxon-status><xref ref-type="fig" rid="F1">Figures 1–2</xref><xref ref-type="fig" rid="F2">, 3–7</xref><xref ref-type="fig" rid="F3">, 8–15</xref></tp:nomenclature><tp:treatment-sec sec-type="diagnosis" id="SECID0EPGAC"><title>Diagnosis.</title><p>All dorsal setae pilose, except setae j1 and z1 which short and spine-like. Anterior and lateral parts of dorsal shield dotted, majority of dorsal surface with reticulate sculptural pattern.</p></tp:treatment-sec><tp:treatment-sec sec-type="material" id="SECID0EUGAC"><title>Material examined.</title><p>Holotype. Female. Collected from <italic><tp:taxon-name><tp:taxon-name-part taxon-name-part-type="genus" reg="Hoplia">Hoplia</tp:taxon-name-part> <tp:taxon-name-part taxon-name-part-type="species" reg="hungarica">hungarica</tp:taxon-name-part></tp:taxon-name></italic> Burmeister, 1844 Hungary, Kék village, <named-content xmlns:xlink="http://www.w3.org/1999/xlink" content-type="dwc:verbatimCoordinates" xlink:type="simple"><named-content content-type="geo-json" specific-use="{&#34;type&#34;:&#34;Point&#34;,&#34;coordinates&#34;:[21.880833,48.110556]}" id="NCID0EIHAC" xlink:type="simple">48°06'38"N, 21°52'51"E</named-content></named-content>, 10 m a.s.l., 05 May 2017. Kontschán, J. coll. <italic>Paratypes.</italic> Two females, locality, date and host same as for holotype. The holotype and one paratype were deposited in the Soil Zoology Collections of the Hungarian Natural History Museum, Budapest, the other paratype in the <tp:taxon-name><tp:taxon-name-part taxon-name-part-type="class">Arachnida</tp:taxon-name-part></tp:taxon-name> collection of the Natural History Museum, Geneva, Switzerland.</p></tp:treatment-sec><tp:treatment-sec sec-type="description" id="SECID0EUHAC"><title>Description.</title><p>Female. <italic>Dorsum</italic> (Figure <xref ref-type="fig" rid="F1">1</xref>). Shape of dorsal shield oblong, with length 440–460 and width 280–310 at level of the coxae II (n=3), micropunctation on anterior and lateral surface with reticulate sculptural pattern. Majority of setae on dorsal shield long and pilose in distal half, except setae j1 and z1 which are short, smooth and spine-like, and J5 with pilose margins for entire length. Length of dorsal setae: j1 and z1= 8–9, j2 = 22–24, j2, s2, Z2, Z5 and S5 = 24–26, j3, j4, j6, z2, z4, z5, z6, s4, s6, J2, Z1, Z4, S1, S2, S4 = 30–32, j5, s5, s6, r3, r3, r4 = 34–35, J5 = 16. Dorsal shield with four pairs of lyrifissures (close to z1, s6, S5 and between Z2 and S4), ten pairs of gland pores (close to j3, j4, s5, j6, z6, Z1, Z2, S4, Z4 and two close to J2), and four pairs of microspicules (close to r2, Z2, Z4 and Z5). Peritreme reaches the bases of setae z1.</p><p>
              <italic>Venter</italic> (Figure <xref ref-type="fig" rid="F1">2</xref>). Sternal shield 87–95 long and 100–110 wide at level of coxae II, bearing 3 pairs of needle-like setae and two pairs of lyrifissures. Posterior margin <!--PageBreak-->of sternal shield concave. Surface with linearly arranged punctures. Measurements of setae: St1 = 34–36, St2 = 30–32 and St3 = 26–28. Cuticle with a thin punctuation. Metasternal seta on metasternal platelet with length 20–23. Posterior margin of genital shield straight. Genital shield with length 75–78 and width 89–93. The length of seta on genital shield 23–26. Apodemes between ventrianal and genital shields absent. Ventrianal shield pentagonal with length 158–162 and width at level of Jv2 145–148, surface reticulated with linearly arranged punctures. Three pairs of ventrianal setae 22–25 long, needle-like, adanal setae needle-like and 22 long. Post-anal seta similar in shape and length to adanal setae. Opisthogaster bearing more than twelve pairs of slightly pilose setae (12–19 long). Sperm access system not visible.</p><fig id="F1" position="float" orientation="portrait"><label>Figures 1–2.</label><caption><p>
                  <italic><tp:taxon-name><tp:taxon-name-part taxon-name-part-type="genus" reg="Macrocheles">Macrocheles</tp:taxon-name-part> <tp:taxon-name-part taxon-name-part-type="species" reg="kekensis">kekensis</tp:taxon-name-part></tp:taxon-name></italic> sp. n., female. <bold>1</bold> Dorsal view of body <bold>2</bold> Ventral view of body (without legs and gnathosoma, only the coxae illustrated).</p></caption><graphic xmlns:xlink="http://www.w3.org/1999/xlink" xlink:href="zookeys-768-097-g001.jpg" position="float" orientation="portrait" xlink:type="simple" id="oo_211098.jpg"/></fig><p>
              <italic>Gnathosoma</italic> (Figures <xref ref-type="fig" rid="F2">3–7</xref>). Gnathosoma well developed. Deutosternal groove (Figure <xref ref-type="fig" rid="F2">3</xref>) with six rows of denticles, 3 pairs of hypostomal setae and one pair of palpcoxal setae present, all setae needle-like. Internal posterior hypostomal seta (h2) longer than others. Measurements of hypostomal setae: h1 = 27–30, h2 = 38–42, h3 = 18–25 and capitulate seta = 20–27. Tectum (Figure <xref ref-type="fig" rid="F2">5</xref>) with a pair of lateral processes and a bifurcated medial stem, margins of lateral processes and medial stem weakly serrate. Cheliceral fixed digit with apically serrate dorsal seta, four teeth (two smaller and two larger), pilus dentilis and terminal hook (Figures <xref ref-type="fig" rid="F2">6–7</xref>). On moveable digit large tooth and terminal hook present. Arthrodial brush with a short and a long branch and densely pilose. Length of fixed digit 52–55, moveable digit 41–44. Palp 164–170 long, palp trochanter with one smooth and one apically serrate ventral setae, other setae on palp smooth, palp apotele three-tined (Figures <xref ref-type="fig" rid="F2">3–4</xref>).</p><fig id="F2" position="float" orientation="portrait"><label>Figures 3–7.</label><caption><p>
                  <italic><tp:taxon-name><tp:taxon-name-part taxon-name-part-type="genus" reg="Macrocheles">Macrocheles</tp:taxon-name-part> <tp:taxon-name-part taxon-name-part-type="species" reg="kekensis">kekensis</tp:taxon-name-part></tp:taxon-name></italic> sp. n., female. <bold>3</bold> Ventral view of gnathosoma and palp <bold>4</bold> Palp in dorsal view <bold>5</bold> Tectum <bold>6</bold> Dorsal view of chelicerae <bold>7</bold> Lateral view of chelicerae.</p></caption><graphic xmlns:xlink="http://www.w3.org/1999/xlink" xlink:href="zookeys-768-097-g002.jpg" position="float" orientation="portrait" xlink:type="simple" id="oo_211099.jpg"/></fig><p>
              <italic>Legs</italic> (Figures <xref ref-type="fig" rid="F3">8–15</xref>). Tarsi II–IV with well-developed ambulacra and claws, claws and ambulacrum is missing from the tip of leg I. All setae simple on legs. Leg chaetotaxy typical for the genus. Length of legs: I 325–370, II 250–320, III 240–260, IV 380–420. Coxal glands not visible.</p></tp:treatment-sec><tp:treatment-sec sec-type="etymology" id="SECID0EILAC"><title>Etymology.</title><p>The name of the new species refers to the village (Kék, East-Hungary) where the species was collected.</p><fig id="F3" position="float" orientation="portrait"><label>Figures 8–15.</label><caption><p>
                  <italic><tp:taxon-name><tp:taxon-name-part taxon-name-part-type="genus" reg="Macrocheles">Macrocheles</tp:taxon-name-part> <tp:taxon-name-part taxon-name-part-type="species" reg="kekensis">kekensis</tp:taxon-name-part></tp:taxon-name></italic> sp. n., female <bold>8</bold> Leg I in ventral view <bold>9</bold> Leg I in dorsal view <bold>10</bold> Leg II in ventral view <bold>11</bold> Leg II in dorsal view <bold>12</bold> Leg III in ventral view <bold>13</bold> Leg III in dorsal view <bold>14</bold> Leg IV in ventral view <bold>15</bold> Leg IV in dorsal view.</p></caption><graphic xmlns:xlink="http://www.w3.org/1999/xlink" xlink:href="zookeys-768-097-g003.jpg" position="float" orientation="portrait" xlink:type="simple" id="oo_211100.jpg"/></fig></tp:treatment-sec></tp:taxon-treatment>
